# Supplementary material for: Explorative Assessment of the Temperature–Mortality Association to Support Health-Based Heat-Warning Thresholds: A National Case-Crossover Study in Switzerland
Source: Int J Environ Res Public Health. 2023 Mar 11;20(6):4958. doi: 10.3390/ijerph20064958 (PMC10049426; doi:10.3390/ijerph20064958)
Supplement: Supplementary file 1 [file ijerph-20-04958-s001.zip]

Archive with 1 entries (1 files):
- ijerph-2194681-supplementary.pdf
